# Supplementary material for: Does new instrument for Oxford unicompartmental knee arthroplasty improve short-term clinical outcome and component alignment? A meta-analysis
Source: J Orthop Surg Res. 2020 Sep 7;15:386. doi: 10.1186/s13018-020-01926-w (PMC7487934; doi:10.1186/s13018-020-01926-w)
Supplement: Supplementary file 2 — Additional file 2. [file 13018_2020_1926_MOESM2_ESM.xlsx]

## Sheet: NJR othe rcomplications
	other complications	KM	CI
	Instability	10	26
	dissociation	12	18
	malalignment	11	23
	Infection	13	12
	Peri fracture	16	10
	lysis	4	8
	wear	5	7
	stiffness	6	5
	other	14	22
	total	91	131

## Sheet: sorce
		OKS				AKSS（function）				AKSS（expectation）				AKSS（satisfaction）				KSS
		MP	SD	CI	SD	MP	SD	CI	SD	MP	SD	CI	SD	MP	SD	CI	SD	MP	CI
	Malhotra 2019	39.2	5.5	38.1	5.2	70.8	9.4	69.9	9.9	11.8	1.5	10.6	2.5	32.8	4.5	29.7	4
	Tu 2016	38.1		38.3														82	81.8

## Sheet: radiology
		Femoral varus/valgas				Femoral flexion/extension				Tibial varus/valgas				Poserior Tibial Slope				HKA				ICC-intra	ICC-inter
		MP	sd	CI	sd	MP	sd	CI	sd	MP	sd	CI	sd	MP	sd	CI	sd	MP	sd	CI	sd
	Malhotra 2019	-0.6	4	2.5	7.5	7.5	4.5	5.3	3.6	-1.5	3.9	0	3.4	6.6	3.2	7	3.9	varus5	3.2	varus5	3.1	NA	NA
	Jang 2017	0.8	3.6	-0.9	3	15.1	4.4	5	3.9	-1.5	2.2	-2	1.9	8.8	2.2	8.8	2.3					0.96-0.99	0.94-0.99
	Koh 2016	-9.2	3.9	-7.6	4.6	9.7	4.5	6.7	4.6	-0.5	1.9	-1.2	3.4	4.5	2.7	4.8	2.5					0.84-0.99	0.81-0.99
	Walker	3	4.3	3	4.2	9	4.1	8	4.7	-3	3.3	-3	3.3	6	3.3	7	2.9
		Varus is given negative value				extension being given negative value				varus being given negative value
	*Walker considered femoral axis varus 7° as 0 point, so we calculate the original digits.

## Sheet: optimal percentage
		Femoral Varus/Valgas						Femoral Flexion/extension						tibial Varus/valgas						PTS
		MP			CI			MP			CI			MP			CI			MP			CI
		optimal	outlier	Total	optimal	outlier	Total	optimal	outlier	Total	optimal	outlier	Total	optimal	outlier	Total	optimal	outlier	Total	optimal	outlier	Total	optimal	outlier	Total
	Tu 2016		0	56		7	52		0	56		8	52		2	56		3	52		1	56		2	52
	Walker 2017	98	2	100	96	4	100	94	6	100	79	21	100	79	21	100	77	23	100	88	12	100	95	5	100
	Jang 2017	77	0	77	77	0	77	72	40	77	37	5	77	77	0	77	73	4	77	71	6	77	73	4	77
	Malhotra 2019	100	0	100	35	15	50	100	0	100	49	1	50	87	13	100	41	9	50	95	5	100	47	3	50
	Hurst 2015	186	0	186	199	20	219	186	0	186	206	13	219	186	0	186	214	5	219	186	0	186	217	2	219

## Sheet: Sheet1
			followup		cases		revision		100 component month		100 component years
Author	MP	CI	MP	CI	MP	CI	MP	CI	MP	CI	MP	CI
Jang5	1.8	6.2	21.6	74.4	77	77	2	8	1663.2	5728.8	138.6	477.4
Koh6	34	34	34	34	41	41	0	4	1394	1394	116.167	116.167
Malhotra3	18	45	18	45	100	50	0	0	1800	2250	150	187.5
Mohammad1	2.3	3.3	27.6	39.6	7953	7953	160	291	219503	314939	18291.9	26244.9
Tu4	25.2	25.2	25.2	25.2	56	52	1	2	1411.2	1310.4	117.6	109.2
